# Supplementary material for: Genomic Investigation of Bacterial Co-Infection in Southern Pudu (Pudu puda) with Fatal Outcome: Application of Forensic Microbiology in Wildlife Impacted by Anthropogenic Disasters
Source: Animals (Basel). 2025 Aug 20;15(16):2435. doi: 10.3390/ani15162435 (PMC12382652; doi:10.3390/ani15162435)
Supplement: Supplementary file 1 [file animals-15-02435-s001.zip › animals-3783156-supplementary/Supplementary Table S2.xlsx]

## Sheet: Supplementary Table 2. Epidemio
Supplementary Table S2. Epidemiological data of genomic assemblies of Escherichia coli ST224 available in the Enterobase database.
Index	EnteroBase ID	Barcode	Collection Year	Host	Strain Name
1	ESC_BA0416AA_AS	ESC_BA5150AA	2011	Human	upec-205
2	ESC_CA1165AA_AS	ESC_BA8213AA	2013	Avian	AZ-TG73343
3	ESC_GA0714AA_AS	ESC_CA6092AA	2014	Water/River	AZ-TG-WCHI-8
4	ESC_GA3252AA_AS	ESC_CA7818AA	2014	Poultry	C1-79
5	ESC_LB8536AA_AS	ESC_DA1112AA	2007	Equine	MOD1-EC5147
6	ESC_GA6922AA_AS	ESC_DA1123AA	2007	Human	MOD1-EC5135
7	ESC_GA6868AA_AS	ESC_DA1173AA	2013	Avian	MOD1-EC6184
8	ESC_LB8529AA_AS	ESC_DA1183AA	1983	Swine	MOD1-EC6174
9	ESC_HA5575AA_AS	ESC_DA4858AA	2003	Human	GN02196
10	ESC_HA4999AA_AS	ESC_DA5433AA	2009	Human	HICF32
11	ESC_HA2719AA_AS	ESC_DA8608AA	2011	Animal-related	CVM N33624PS
12	ESC_HA2637AA_AS	ESC_DA8612AA	2012	Animal-related	CVM N35912PS
13	ESC_HA7889AA_AS	ESC_EA1610AA	2004	Other Mammal	MOD1-EC5070
14	ESC_HA8533AA_AS	ESC_EA2538AA	2010	Canine	MOD1-EC6041
15	ESC_HA8394AA_AS	ESC_EA2677AA	2010	Canine	MOD1-EC5998
16	ESC_HA9275AA_AS	ESC_EA3425AA	2015	Food	1505720
17	ESC_HA9293AA_AS	ESC_EA3469AA	2013	Human	EC362
18	ESC_HA9826AA_AS	ESC_EA3916AA	2014	Human	924
19	ESC_IA1891AA_AS	ESC_EA5716AA	2016	Bovine	KCJK1866
20	ESC_IA1888AA_AS	ESC_EA5719AA	2016	Bovine	KCJK1916
21	ESC_IA1887AA_AS	ESC_EA5720AA	2016	Bovine	KCJK1925
22	ESC_IA2202AA_AS	ESC_EA5949AA	2014	Bovine	MOD1-EC3746
23	ESC_IA8021AA_AS	ESC_EA8718AA	2016	Human	0000-0060-5828
24	ESC_LA5347AA_AS	ESC_FA9966AA	2012	Human	Ecol_583
25	ESC_MA2337AA_AS	ESC_GA1543AA	2015	Water/River	JSWP021
26	ESC_MA3095AA_AS	ESC_GA1690AA	2016	Avian	NC_P10-04
27	ESC_NA2681AA_AS	ESC_GA3858AA	2010	Human	HE-MDREc53
28	ESC_NA2678AA_AS	ESC_GA3861AA	2011	Human	HE-MDREc50
29	ESC_NA9504AA_AS	ESC_GA6737AA	2016	Avian	NC_P19-14
30	ESC_NA9485AA_AS	ESC_GA6755AA	2016	Avian	NC_P19-11
31	ESC_OA1208AA_AS	ESC_GA7595AA	2015	Bovine	1508493 1STR1-Eco 141
32	ESC_PA2070AA_AS	ESC_HA0412AA	2017	Human	ECCTRPRTH03
33	ESC_QA0010AA_AS	ESC_HA4867AA	2017	Human	0000-0069-5034
34	ESC_QA3890AA_AS	ESC_HA7565AA	2015	Swine	ecoli[ST-224]
35	ESC_QA8784AA_AS	ESC_HA9327AA	2015	Human	JML199
36	ESC_RA3931AA_AS	ESC_IA2767AA	2009	Animal Feed	DTU2016-214-PRJ1054-Escherichia-coil-2009-70-361-16_S4_L001
37	ESC_RA4066AA_AS	ESC_IA3116AA	2017	Poultry	AC11321
38	ESC_RA4990AA_AS	ESC_IA4004AA	2017	Canine	ECOL-17-VL-NY-MS-0029
39	ESC_RA5017AA_AS	ESC_IA4157AA	2012	Human	110-12
40	ESC_BB9573AA_AS	ESC_IA4588AA	2013	Human	C13-06
41	ESC_SA3801AA_AS	ESC_JA0643AA	2017	Canine	ECOL-17-VL-LA-PA-Ryan-0025
42	ESC_SA4315AA_AS	ESC_JA1160AA	2017	Human	353902
43	ESC_SA6278AA_AS	ESC_JA3097AA	2016	Avian	NC_CF72.2
44	ESC_SA6276AA_AS	ESC_JA3099AA	2016	Avian	NC_CF83
45	ESC_SA6268AA_AS	ESC_JA3107AA	2016	Avian	NC_CF82
46	ESC_SA6265AA_AS	ESC_JA3110AA	2016	Avian	NC_CF181
47	ESC_SA7458AA_AS	ESC_JA4242AA	2018	Swine	FSIS11810719
48	ESC_SA9439AA_AS	ESC_JA6111AA	2016	Food	313855
49	ESC_TA4450AA_AS	ESC_KA0074AA	2016	Shellfish	PSU-0893
50	ESC_TA7172AA_AS	ESC_KA0577AA	2016	Human
51	ESC_TA7611AA_AS	ESC_KA0884AA	2010	Human	ST224
52	ESC_TA7575AA_AS	ESC_KA0920AA	2014	Human	ST224
53	ESC_UA1313AA_AS	ESC_KA3545AA	2018	Bovine	FSIS11814684
54	ESC_UA2078AA_AS	ESC_KA3767AA	2017	Avian	CVM N17EC1157
55	ESC_UA1888AA_AS	ESC_KA3956AA	2017	Swine	CVM N17EC0052
56	ESC_VA4568AA_AS	ESC_KA8366AA	2018	Bovine	FSIS11816408
57	ESC_VA4695AA_AS	ESC_KA8396AA	2017	Human	M181xC1
58	ESC_VA5674AA_AS	ESC_KA8647AA	2014	Bovine	14S04838-2
59	ESC_VA5673AA_AS	ESC_KA8648AA	2014	Bovine	14S04832-2
60	ESC_VA5672AA_AS	ESC_KA8649AA	2014	Bovine	14S04828-2
61	ESC_VA5671AA_AS	ESC_KA8650AA	2014	Bovine	14S04824-2
62	ESC_VA5670AA_AS	ESC_KA8651AA	2014	Bovine	14S04817-2
63	ESC_VA6763AA_AS	ESC_KA9158AA	2003	Plant	PSU-1100
64	ESC_WA7331AA_AS	ESC_LA3403AA	2016	Food	ERS2367473
65	ESC_WA6751AA_AS	ESC_LA3982AA	2014	ND/Others	166
66	ESC_WA5517AA_AS	ESC_LA5275AA	2014	Human	JIE4012
67	ESC_WA4451AA_AS	ESC_LA6398AA	2016	Poultry	XM1416
68	ESC_WA4400AA_AS	ESC_LA6449AA	2016	Poultry	WFA62
69	ESC_WA4398AA_AS	ESC_LA6451AA	2016	Poultry	WFA60
70	ESC_WA4356AA_AS	ESC_LA6493AA	2012	Human	FMC_UTI_02934
71	ESC_WA2534AA_AS	ESC_LA8699AA	2015	Human	strain 36
72	ESC_WA2533AA_AS	ESC_LA8700AA	2014	Human	strain 35
73	ESC_WA2532AA_AS	ESC_LA8701AA	2014	Human	strain 34
74	ESC_XA1664AA_AS	ESC_MA0679AA	2016	Shellfish	PSU-1579
75	ESC_XA7256AA_AS	ESC_MA1692AA	2014	Human	Escherichia coli
76	ESC_XA8048AA_AS	ESC_MA1936AA	2016	Shellfish	PSU-1608
77	ESC_YA1403AA_AS	ESC_MA2336AA	2014	Human
78	ESC_YA1379AA_AS	ESC_MA2360AA	2014	Human
79	ESC_YA1300AA_AS	ESC_MA2439AA	2014	Human
80	ESC_ZA2271AA_AS	ESC_MA5509AA	2015	Equine	007-21
81	ESC_ZA6430AA_AS	ESC_MA7096AA	2010	Bovine	CFS3309
82	ESC_ZA6147AA_AS	ESC_MA7377AA	2016	Human	TMP024444
83	ESC_ZA6058AA_AS	ESC_MA7466AA	2016	Bovine	TMP023399
84	ESC_ZA5905AA_AS	ESC_MA7619AA	2016	Water/River	TMP020662
85	ESC_ZA5759AA_AS	ESC_MA7765AA	2015	Human	TMP018950
86	ESC_ZA5682AA_AS	ESC_MA7842AA	2015	Swine	TMP016528
87	ESC_MB7315AA_AS	ESC_MA7967AA	2016	Human	PLQ2439
88	ESC_ZA5305AA_AS	ESC_MA8132AA	2016	Rodent	INT010030
89	ESC_ZA5095AA_AS	ESC_MA8341AA	2016	Environment	INT005582
90	ESC_ZA5043AA_AS	ESC_MA8393AA	2016	Dairy	INT005188
91	ESC_ZA5010AA_AS	ESC_MA8426AA	2016	Dairy	INT004935
92	ESC_ZA4822AA_AS	ESC_MA8614AA	2016	Rodent	ALQ034933
93	ESC_ZA4515AA_AS	ESC_MA8919AA	2016	Rabbit/Hare	ALQ017149
94	ESC_ZA9872AA_AS	ESC_NA0120AA	2019	Swine	FSIS11921400
95	ESC_AB1920AA_AS	ESC_NA0548AA	2019	Swine	FSIS11921671
96	ESC_AB7774AA_AS	ESC_NA0640AA	2019	Poultry	FSIS11921877
97	ESC_CB7228AA_AS	ESC_NA5909AA	2016	Human	AUSMDU00005065
98	ESC_CB7200AA_AS	ESC_NA5937AA	2012	Human	AUSMDU00026939
99	ESC_CB8329AA_AS	ESC_NA6286AA	2019	Poultry	FSIS11923164
100	ESC_CB8836AA_AS	ESC_NA6732AA	2013	Swine	130083
101	ESC_CB9806AA_AS	ESC_NA7094AA	2019	Canine	ECOL-19-VL-NY-MS-0005
102	ESC_DB2173AA_AS	ESC_NA7734AA	2018	Avian	CVM N18EC0358
103	ESC_DB1886AA_AS	ESC_NA8021AA	2018	Bovine	CVM N18EC0240
104	ESC_DB2627AA_AS	ESC_NA8098AA	2018	Canine	ECOL-18-VL-OH-IN-0037
105	ESC_FB1830AA_AS	ESC_OA0302AA	2007	Swine	GN-1058
106	ESC_FB7837AA_AS	ESC_OA4213AA	2018	Human	CN-M-6-F
107	ESC_GB2038AA_AS	ESC_OA6523AA	2016	Human	DHQP1606601-1
108	ESC_GB3006AA_AS	ESC_OA6871AA	2016	Avian	208_C3G
109	ESC_GB2980AA_AS	ESC_OA6897AA	2016	Avian	670_C3G
110	ESC_GB2837AA_AS	ESC_OA7038AA	2016	Plant	RE9
111	ESC_GB2832AA_AS	ESC_OA7043AA	2016	Plant	RE19
112	ESC_GB2823AA_AS	ESC_OA7052AA	2016	Plant	RE11
113	ESC_GB8903AA_AS	ESC_OA8310AA	2016	Human	LA296_16-1301
114	ESC_GB8880AA_AS	ESC_OA8333AA	2015	Human	LA306_34-1810
115	ESC_GB6481AA_AS	ESC_PA1447AA	2015	Human	ST131-TTSH-ECO-018
116	ESC_GB6450AA_AS	ESC_PA1478AA	2015	Human	ST131-SGH-ECO-025
117	ESC_GB9081AA_AS	ESC_PA2420AA	2018	Animal-related	A127
118	ESC_HB0232AA_AS	ESC_PA3894AA	2019	Canine	ECOL-19-VL-NY-FL-0012
119	ESC_HB5692AA_AS	ESC_PA5111AA	2013	Canine	DP26-2A
120	ESC_HB7569AA_AS	ESC_PA6154AA	2019	Environment	NYVetLIRN-200
121	ESC_HB8721AA_AS	ESC_PA6502AA	2019	Bovine	CVM N19EC0087
122	ESC_IB0125AA_AS	ESC_PA8011AA	2015	Human	100C2
123	ESC_IB8450AA_AS	ESC_QA1865AA	2019	Canine	ECOL-19-VL-LA-TX-0029
124	ESC_JB0064AA_AS	ESC_QA6147AA	2020	Bovine	20IA01GB01-EC
125	ESC_JB0427AA_AS	ESC_QA6229AA	2020	Bovine	USECESBL1255
126	ESC_JB3084AA_AS	ESC_QA6788AA	2019	Water/River	PNUSAE049684
127	ESC_JB3474AA_AS	ESC_QA7190AA	2019	Water/River	PNUSAE049732
128	ESC_JB5556AA_AS	ESC_QA7445AA	2017	Food	407-HR-17-M_S12_L001
129	ESC_JB5568AA_AS	ESC_QA7453AA	2017	Food	413-HR-82-CH_S17_L001
130	ESC_JB8209AA_AS	ESC_QA8090AA	2019	Avian	SG176CIP
131	ESC_JB8349AA_AS	ESC_QA8279AA	2018	Human	LSQ74
132	ESC_KB1154AA_AS	ESC_QA8929AA	2014	Water/River	ECR-124
133	ESC_KB0946AA_AS	ESC_QA8969AA	2014	Bovine	EC-N-FC126-28OCT14-0230J
134	ESC_KB0944AA_AS	ESC_QA8971AA	2015	Bovine	EC-N-FC131-22JUN15-0523J
135	ESC_KB0942AA_AS	ESC_QA8973AA	2015	Bovine	EC-N-FC108-08DEC15-0707J
136	ESC_KB1057AA_AS	ESC_QA8976AA	2015	Bovine	EC-N-FC065-26OCT15-0651J
137	ESC_KB1116AA_AS	ESC_QA8977AA	2015	Bovine	EC-N-FC124-17AUG15-0591J
138	ESC_KB1032AA_AS	ESC_QA9008AA	2015	Bovine	EC-A-FC103-08JUN15-0490J
139	ESC_KB0906AA_AS	ESC_QA9009AA	2015	Bovine	EC-A-FC201-19OCT15-0633J
140	ESC_KB1184AA_AS	ESC_QA9013AA	2014	Bovine	EC-A-FC201-09DEC14-0275J
141	ESC_KB0899AA_AS	ESC_QA9016AA	2014	Bovine	EC-A-FC604-20OCT14-0216J
142	ESC_KB0898AA_AS	ESC_QA9017AA	2014	Bovine	EC-A-FC304-09DEC14-0279J
143	ESC_KB0896AA_AS	ESC_QA9019AA	2015	Bovine	EC-A-FC208-08JUN15-0495J
144	ESC_KB1146AA_AS	ESC_QA9022AA	2015	Water/River	SWECR-0142
145	ESC_KB0889AA_AS	ESC_QA9026AA	2015	Water/River	SWECR-0172
146	ESC_KB1017AA_AS	ESC_QA9033AA	2015	Water/River	SWECR_0153
147	ESC_KB0871AA_AS	ESC_QA9039AA	2015	Water/River	SWECR-0146
148	ESC_KB1247AA_AS	ESC_QA9043AA	2015	Water/River	SWECR-0164
149	ESC_KB1929AA_AS	ESC_QA9353AA	2020	Environment	s7
150	ESC_KB1928AA_AS	ESC_QA9354AA	2020	Human	H2O2_t1
151	ESC_KB1870AA_AS	ESC_QA9355AA	2020	Feline	C17
152	ESC_KB1866AA_AS	ESC_QA9359AA	2020	Canine	H1CD1_t2
153	ESC_KB3930AA_AS	ESC_QA9936AA	2010	Canine	100397
154	ESC_KB3847AA_AS	ESC_RA0018AA	2007	Equine	72696
155	ESC_KB3777AA_AS	ESC_RA0088AA	2014	Canine	140472
156	ESC_KB3760AA_AS	ESC_RA0486AA	2013	Human	untyped
157	ESC_KB3759AA_AS	ESC_RA0487AA	2011	Human	untyped
158	ESC_KB3739AA_AS	ESC_RA0507AA	2011	Human	untyped
159	ESC_KB3738AA_AS	ESC_RA0508AA	2010	Human	untyped
160	ESC_KB5541AA_AS	ESC_RA0948AA	2018	Poultry	u1486eb
161	ESC_KB8926AA_AS	ESC_RA1196AA	2019	Human	2019GO-00080
162	ESC_KB8701AA_AS	ESC_RA1205AA	2019	Human	2019GO-00017
163	ESC_KB8505AA_AS	ESC_RA1372AA	2016	Human	EbB052
164	ESC_KB8504AA_AS	ESC_RA1373AA	2016	Human	EbB051
165	ESC_LB0830AA_AS	ESC_RA2530AA	2013	Canine	BES-165
166	ESC_LB0826AA_AS	ESC_RA2534AA	2014	Feline	BES-188
167	ESC_LB0825AA_AS	ESC_RA2535AA	2014	Feline	BES-187
168	ESC_LB0800AA_AS	ESC_RA2541AA	2013	Canine	BES-164
169	ESC_LB0559AA_AS	ESC_RA2764AA	2017	Rabbit/Hare	EC529
170	ESC_LB0239AA_AS	ESC_RA3065AA	2016	Water/River	A F F-47
171	ESC_LB0106AA_AS	ESC_RA3196AA	2016	Water/River	A F F-39
172	ESC_LB0017AA_AS	ESC_RA3258AA	2016	Water/River	A F F-14
173	ESC_LB2117AA_AS	ESC_RA3638AA	2015	Bovine	15RDA-Livestock feces-ECO087
174	ESC_LB3183AA_AS	ESC_RA4037AA	2018	Human	ECO20180480
175	ESC_LB4061AA_AS	ESC_RA4491AA	2017	Poultry	u130eb
176	ESC_LB4472AA_AS	ESC_RA4782AA	2015	Bovine	E_0795 (0.15.04306)
177	ESC_LB5962AA_AS	ESC_RA5274AA	2016	Human	ampC_0036
178	ESC_LB8066AA_AS	ESC_RA6625AA	2019	Poultry	19TX09CB16-EC
179	ESC_MB2537AA_AS	ESC_RA8230AA	2018	Human	58UM1
180	ESC_MB2124AA_AS	ESC_RA8571AA	2018	Human	105CM3
181	ESC_MB4760AA_AS	ESC_SA0128AA	2019	Bovine	MDARD20-0016
182	ESC_MB6503AA_AS	ESC_SA0490AA	2019	Canine	ECOL-19-VL-NY-FL-0029
183	ESC_MB5694AA_AS	ESC_SA0518AA	2018	Food	U1490eb
184	ESC_MB5719AA_AS	ESC_SA0543AA	2018	Food	U970eb
185	ESC_MB7481AA_AS	ESC_SA1320AA	2020	Swine	FSIS12032413
186	ESC_MB9058AA_AS	ESC_SA1583AA	2015	Human	hkcpe27
187	ESC_NB1877AA_AS	ESC_SA2790AA	2020	Swine	FSIS12033343
188	ESC_NB3435AA_AS	ESC_SA3170AA	2019	Avian	P32P1
189	ESC_NB4053AA_AS	ESC_SA3274AA	2020	Environment	NYVetLIRN-243
190	ESC_NB3983AA_AS	ESC_SA3357AA	2020	Plant	USECESBL1417
191	ESC_NB3978AA_AS	ESC_SA3362AA	2020	Soil/Dust	USECESBL1360
192	ESC_NB3977AA_AS	ESC_SA3363AA	2020	Ovine/Goat (Caprinae)	USECESBL1351
193	ESC_NB3975AA_AS	ESC_SA3365AA	2020	Ovine/Goat (Caprinae)	USECESBL1346
194	ESC_NB3974AA_AS	ESC_SA3366AA	2020	Ovine/Goat (Caprinae)	USECESBL1344
195	ESC_NB3928AA_AS	ESC_SA3412AA	2020	Ovine/Goat (Caprinae)	USECESBL1340
196	ESC_NB3924AA_AS	ESC_SA3416AA	2020	Soil/Dust	USECESBL1310
197	ESC_NB3922AA_AS	ESC_SA3418AA	2020	Ovine/Goat (Caprinae)	USECESBL1256
198	ESC_NB6046AA_AS	ESC_SA4563AA	2012	Human	GC457
199	ESC_NB6001AA_AS	ESC_SA4608AA	2009	Equine	GC121
200	ESC_NB5953AA_AS	ESC_SA4656AA	2010	Human	GC31
201	ESC_NB4412AA_AS	ESC_SA4680AA	2010	Human	GC29
202	ESC_NB4364AA_AS	ESC_SA4728AA	2015	Human	GC273
203	ESC_NB4348AA_AS	ESC_SA4744AA	2010	Human	GC26
204	ESC_NB4336AA_AS	ESC_SA4756AA	2010	Human	GC25
205	ESC_NB4302AA_AS	ESC_SA4790AA	2010	Feline	GC93
206	ESC_NB4246AA_AS	ESC_SA4846AA	2009	Equine	GC70
207	ESC_NB4237AA_AS	ESC_SA4855AA	2010	Human	GC24
208	ESC_NB4212AA_AS	ESC_SA4880AA	2010	Human	GC22
209	ESC_NB5900AA_AS	ESC_SA4988AA	2013	Human	EC0362
210	ESC_NB5319AA_AS	ESC_SA5561AA	2016	Swine	Mcr-CP129
211	ESC_NB6477AA_AS	ESC_SA6523AA	2017	Water/River	SewageB-089
212	ESC_NB6233AA_AS	ESC_SA6750AA	2017	Water/River	KAEDA-086
213	ESC_NB9890AA_AS	ESC_SA7748AA	2020	Poultry	20SD06CB05-EC
214	ESC_OB1189AA_AS	ESC_SA8173AA	2020	Bovine	FSIS12034437
215	ESC_OB1030AA_AS	ESC_SA8332AA	2018	Water/River	STW0522-31
216	ESC_PB1290AA_AS	ESC_TA1791AA	2019	Water/River	1-3B_S26
217	ESC_PB1282AA_AS	ESC_TA1799AA	2019	Water/River	1-1C_S18
218	ESC_PB1281AA_AS	ESC_TA1800AA	2019	Water/River	1-1B_S10
219	ESC_PB2440AA_AS	ESC_TA2033AA	2007	Equine	PSU-3140
220	ESC_QB3140AA_AS	ESC_TA2794AA	2018	Human	NMRL-TT-72EC
221	ESC_QB3656AA_AS	ESC_TA2905AA	2019	Human	2019HL-00355
222	ESC_RB2052AA_AS	ESC_TA3077AA	2017	Poultry	gan-16
223	ESC_RB2049AA_AS	ESC_TA3080AA	2017	Poultry	gan-12
224	ESC_RB2047AA_AS	ESC_TA3082AA	2017	Poultry	gan-10
225	ESC_RB2046AA_AS	ESC_TA3083AA	2017	Poultry	gan-10-2
226	ESC_RB2045AA_AS	ESC_TA3084AA	2017	Poultry	gan-1
227	ESC_RB2041AA_AS	ESC_TA3088AA	2017	Poultry	S1208-1
228	ESC_RB2030AA_AS	ESC_TA3099AA	2017	Poultry	ji-c-1
229	ESC_RB2023AA_AS	ESC_TA3106AA	2017	Poultry	gan1-1
230	ESC_RB2022AA_AS	ESC_TA3107AA	2017	Poultry	gan-9
231	ESC_RB2021AA_AS	ESC_TA3108AA	2017	Poultry	gan-8
232	ESC_RB2020AA_AS	ESC_TA3109AA	2017	Poultry	gan-6
233	ESC_RB2017AA_AS	ESC_TA3112AA	2017	Poultry	S1207-1
234	ESC_RB1998AA_AS	ESC_TA3131AA	2017	Poultry	Y-13
235	ESC_RB2231AA_AS	ESC_TA3240AA	2017	Poultry	ap21-1
236	ESC_RB3868AA_AS	ESC_TA3306AA	2018	Human	2018HL-00540
237	ESC_RB3993AA_AS	ESC_TA3453AA	2020	Human	2020HL-00751
238	ESC_RB8539AA_AS	ESC_TA4083AA	2018	Human	E147
239	ESC_RB8523AA_AS	ESC_TA4099AA	2018	Human	E98
240	ESC_TB9853AA_AS	ESC_TA6224AA	2016	Human	2016CRE_66
241	ESC_TB9849AA_AS	ESC_TA6228AA	2016	Human	2016CRE_55
242	ESC_UB2904AA_AS	ESC_TA8729AA	2017	Water/River	1710WWTPeff5
243	ESC_UB3600AA_AS	ESC_TA9279AA	2018	Water/River	1710EFF5
244	ESC_UB3917AA_AS	ESC_TA9625AA	2017	Swine	94XE
245	ESC_UB3893AA_AS	ESC_TA9649AA	2017	Bovine	17-AB00782_0
246	ESC_UB7612AA_AS	ESC_UA2466AA	2018	Canine	ECOL-18-VL-LA-TX-0034
247	ESC_UB7608AA_AS	ESC_UA2470AA	2018	Canine	ECOL-18-VL-LA-TX-0027
248	ESC_UB8464AA_AS	ESC_UA3068AA	2021	Poultry	FSIS12137774
249	ESC_UB8531AA_AS	ESC_UA3148AA	2018	Water/River	ST-48-9
250	ESC_VB0502AA_AS	ESC_UA3469AA	2019	Equine	RKI6277
251	ESC_VB0501AA_AS	ESC_UA3470AA	2019	Equine	RKI6269
252	ESC_VB0495AA_AS	ESC_UA3476AA	2019	Equine	RKI6271
253	ESC_VB0455AA_AS	ESC_UA3509AA	2019	Equine	RKI6464
254	ESC_VB0448AA_AS	ESC_UA3516AA	2019	Equine	RKI6323
255	ESC_VB0321AA_AS	ESC_UA3647AA	2013	Poultry	EC10
256	ESC_VB1394AA_AS	ESC_UA4485AA	2020	Swine	20-MO00055-0
257	ESC_VB1369AA_AS	ESC_UA4510AA	2020	Poultry	20-MO00026-0
258	ESC_VB1367AA_AS	ESC_UA4512AA	2020	Poultry	20-MO00025-0
259	ESC_VB1696AA_AS	ESC_UA4745AA	2017	Human	ESCO_483
260	ESC_VB2523AA_AS	ESC_UA5752AA	2013	Water/River	SAMEA5934622
261	ESC_VB2519AA_AS	ESC_UA5756AA	2013	Water/River	SAMEA5934618
262	ESC_VB2516AA_AS	ESC_UA5759AA	2013	Water/River	SAMEA5934615
263	ESC_VB2515AA_AS	ESC_UA5760AA	2013	Water/River	SAMEA5934614
264	ESC_VB2514AA_AS	ESC_UA5761AA	2013	Water/River	SAMEA5934613
265	ESC_VB2507AA_AS	ESC_UA5768AA	2013	Water/River	SAMEA5934606
266	ESC_VB2499AA_AS	ESC_UA5776AA	2013	Water/River	SAMEA5934598
267	ESC_VB2494AA_AS	ESC_UA5781AA	2013	Water/River	SAMEA5934593
268	ESC_VB3536AA_AS	ESC_UA6598AA	2017	Ovine/Goat (Caprinae)	17.2E89
269	ESC_VB3831AA_AS	ESC_UA6857AA	2018	Ovine/Goat (Caprinae)	18.2E66A
270	ESC_VB3832AA_AS	ESC_UA6858AA	2018	Ovine/Goat (Caprinae)	18.2E89
271	ESC_WB4646AA_AS	ESC_UA7707AA	2018	Rodent	rac324
272	ESC_VB5510AA_AS	ESC_UA7783AA	2018	Rodent	rac333
273	ESC_WB5135AA_AS	ESC_UA8778AA	2017	Canine	749-1
274	ESC_WB5113AA_AS	ESC_UA8812AA	2017	Canine	856R1
275	ESC_VB7083AA_AS	ESC_UA9346AA	2019	Swine	F7P3
276	ESC_VB7748AA_AS	ESC_UA9534AA	2014	Human	PBIO331
277	ESC_VB9628AA_AS	ESC_VA0742AA	2019	Equine	PSU-3770
278	ESC_WB0467AA_AS	ESC_VA1172AA	2020	Shellfish	EC-77
279	ESC_WB0679AA_AS	ESC_VA2486AA	2018	Human	R3-EC198
280	ESC_WB3550AA_AS	ESC_VA4138AA	2015	Poultry	180427_0770_S4_L001
281	ESC_WB5538AA_AS	ESC_VA4547AA	2020	Swine	20TX07PC01-EC
282	ESC_WB6113AA_AS	ESC_VA4951AA	2013	Canine	MVC356
283	ESC_WB6325AA_AS	ESC_VA5151AA	2021	Poultry	21CT04GT05-EC
284	ESC_WB6815AA_AS	ESC_VA5375AA	2018	Human	AUSMDU00019176
285	ESC_WB7806AA_AS	ESC_VA5756AA	2013	Deer (Cervidae)	C7328
286	ESC_WB7300AA_AS	ESC_VA6263AA	2015	Human	U-NHP-141
287	ESC_WB8365AA_AS	ESC_VA6687AA	2019	Deer (Cervidae)	PSU-3912
288	ESC_WB8400AA_AS	ESC_VA6707AA	2021	Bovine	FSIS12140047
289	ESC_WB9717AA_AS	ESC_VA7180AA	2019	Bovine	MDARD20-0026
290	ESC_WB9716AA_AS	ESC_VA7181AA	2019	Bovine	MDARD20-0025
291	ESC_WB9711AA_AS	ESC_VA7186AA	2019	Bovine	MDARD20-0020
292	ESC_XB0389AA_AS	ESC_VA7466AA	2021	Food	JYT
293	ESC_XB0826AA_AS	ESC_VA7535AA	2020	Human	2020LN-00084
294	ESC_XB5626AA_AS	ESC_VA8232AA	2016	Deer (Cervidae)	PSU-4518
295	ESC_XB5617AA_AS	ESC_VA8241AA	2016	Canine	PSU-4488
296	ESC_YB1862AA_AS	ESC_WA0779AA	2017	Human	AUSMDU00011489
297	ESC_YB1725AA_AS	ESC_WA0846AA	2019	Human	AUSMDU00039614
298	ESC_YB1799AA_AS	ESC_WA1092AA	2020	Canine	ECOL-20-VL-OH-IN-0040
299	ESC_YB2449AA_AS	ESC_WA1147AA	2020	Swine	PSU-3985
300	ESC_YB2439AA_AS	ESC_WA1157AA	2019	Shellfish	PSU-3966
301	ESC_YB2523AA_AS	ESC_WA1217AA	2015	Human	EC1422
302	ESC_YB5887AA_AS	ESC_WA1641AA	2021	Bovine	21CO06GB07
303	ESC_YB8712AA_AS	ESC_WA1940AA	2019	Human	PHWECO_H9-2
304	ESC_YB9388AA_AS	ESC_WA2330AA	2017	Bovine	RH08|T1-E4C04
305	ESC_ZB6284AA_AS	ESC_WA4153AA	2019	Bovine	PSU-3947
306	ESC_ZB6282AA_AS	ESC_WA4155AA	2019	Poultry	PSU-3945
307	ESC_ZB5881AA_AS	ESC_WA5165AA	2019	Water/River	EC56-H430.1
308	ESC_ZB5860AA_AS	ESC_WA5186AA	2019	Plant	EC37-V663.5
309	ESC_ZB5859AA_AS	ESC_WA5187AA	2019	Plant	EC36-V663.4
310	ESC_ZB5858AA_AS	ESC_WA5188AA	2019	Plant	EC35-V663.3
311	ESC_ZB5846AA_AS	ESC_WA5200AA	2019	Water/River	EC24-HY4.3.2
312	ESC_ZB5843AA_AS	ESC_WA5203AA	2019	Water/River	EC21-HY4.2.2
313	ESC_ZB6552AA_AS	ESC_WA5296AA	2019	Swine	PSU-3927
314	ESC_ZB7066AA_AS	ESC_WA5389AA	2020	Canine	EC-Dog-GA30602PPY30029
315	ESC_ZB7016AA_AS	ESC_WA5441AA	2019	Canine	EC-Dog-TX77840PPY20161
316	ESC_ZB7014AA_AS	ESC_WA5443AA	2019	Canine	EC-Dog-TX77840PPY20019
317	ESC_ZB6983AA_AS	ESC_WA5474AA	2020	Canine	EC-Dog-NY14853PPY30203
318	ESC_ZB7334AA_AS	ESC_WA6230AA	2016	Human	SYSUSCAC163
319	ESC_ZB7298AA_AS	ESC_WA6266AA	2016	Human	SYSUSCAJ262
320	ESC_ZB8827AA_AS	ESC_WA7111AA	2015	Wild Animal	ARS-CC11319
321	ESC_ZB9212AA_AS	ESC_WA7466AA	2020	Swine	2010EC6
322	ESC_AC1023AA_AS	ESC_WA8247AA	2017	Human	413172
323	ESC_AC0573AA_AS	ESC_WA8731AA	2019	Human	671956
324	ESC_AC2351AA_AS	ESC_XA0722AA	2021	Swine	FSIS12142344
325	ESC_AC2893AA_AS	ESC_XA1442AA	2021	Poultry	21SD09GT01-EC
326	ESC_AC2952AA_AS	ESC_XA1511AA	2021	Human	2021JQ-00247
327	ESC_AC3443AA_AS	ESC_XA1708AA	2017	Ovine/Goat (Caprinae)	PSU-4289
328	ESC_AC4724AA_AS	ESC_XA4111AA	2017	Canine	PSU-4391
329	ESC_AC4689AA_AS	ESC_XA4146AA	2017	Avian	PSU-4358
330	ESC_AC5040AA_AS	ESC_XA4215AA	2012	Avian	CE1607
331	ESC_AC5038AA_AS	ESC_XA4217AA	2012	Avian	CE1602
332	ESC_AC4822AA_AS	ESC_XA4428AA	2012	Avian	CE1791
333	ESC_AC4814AA_AS	ESC_XA4436AA	2012	Avian	1557m1
334	ESC_AC4771AA_AS	ESC_XA4479AA	2012	Avian	1703m1
335	ESC_AC4752AA_AS	ESC_XA4498AA	2012	Avian	1602m1
336	ESC_AC5638AA_AS	ESC_XA4965AA	2017	Canine	PSU-4403
337	ESC_AC5751AA_AS	ESC_XA5077AA	2021	Poultry	21SD10GT07-EC
338	ESC_AC9597AA_AS	ESC_XA5802AA	2020	Water/River	ESBLG
339	ESC_BC8842AA_AS	ESC_XA8845AA	2018	Human	SAMEA11308189
340	ESC_BC6607AA_AS	ESC_YA1145AA	2021	Poultry	FSIS12107890
341	ESC_BC6751AA_AS	ESC_YA1167AA	2018	Bovine	EC-Cow-KY40511PPY10001
342	ESC_BC6694AA_AS	ESC_YA1224AA	2019	Feline	EC-Cat-NY14853PPY20368
343	ESC_BC7775AA_AS	ESC_YA1497AA	2018	Human	BES-1426
344	ESC_BC7594AA_AS	ESC_YA1539AA	2018	Human	BES-1496
345	ESC_BC9007AA_AS	ESC_YA2196AA	2019	Bovine	EC-Cow-SD57007PPY20067
346	ESC_CC1831AA_AS	ESC_YA4479AA	2017	Water/River	Non-selective_EFF31
347	ESC_CC1962AA_AS	ESC_YA4714AA	2020	Bovine	EC-Cow-CA95616PPY30046
348	ESC_CC2227AA_AS	ESC_YA5016AA	2019	Bovine	PSU-4915
349	ESC_CC2263AA_AS	ESC_YA5052AA	2020	Swine	EC-Pig-MN55108PPY30255
350	ESC_CC2266AA_AS	ESC_YA5055AA	2020	Swine	EC-Pig-LA70803PPY30031
351	ESC_CC2316AA_AS	ESC_YA5107AA	2020	Equine	EC-Horse-MS39208PPY30135
352	ESC_CC2440AA_AS	ESC_YA5207AA	2019	Human	RIVM_C000121
353	ESC_CC2441AA_AS	ESC_YA5208AA	2019	Human	RIVM_C019864
354	ESC_CC3125AA_AS	ESC_YA5678AA	2020	Plant	UAB-CV-776
355	ESC_CC3350AA_AS	ESC_YA5820AA	2022	Human	2022KU-00031
356	ESC_CC3605AA_AS	ESC_YA6122AA	2021	Poultry	21HI09GT01UCD-EC
357	ESC_CC4225AA_AS	ESC_YA6382AA	2015	Human	AWGS160067_S11
358	ESC_CC3892AA_AS	ESC_YA6429AA	2015	Human	AWGS160012_S14
359	ESC_CC4303AA_AS	ESC_YA6606AA	2009	Human	AWGS0973_S18
360	ESC_CC4339AA_AS	ESC_YA6642AA	2009	Human	AWGS0925_S8
361	ESC_CC4794AA_AS	ESC_YA7323AA	2019	Poultry	PSU-5054
362	ESC_CC4881AA_AS	ESC_YA7406AA	2019	Poultry	PSU-5087
363	ESC_CC4951AA_AS	ESC_YA7483AA	2019	Camelid	Escherichia coli strain 20E0486
364	ESC_CC5765AA_AS	ESC_YA7995AA	2018	Poultry	HCE-082
365	ESC_CC5812AA_AS	ESC_YA8024AA	2018	Poultry	HCE-067
366	ESC_CC6176AA_AS	ESC_YA8357AA	2021	Canine	ECOL-21-VL-NY-MS-0025
367	ESC_CC6240AA_AS	ESC_YA8426AA	2020	Avian	7450x4
368	ESC_CC7516AA_AS	ESC_YA9443AA	2016	Poultry	DRS232163
369	ESC_CC8225AA_AS	ESC_ZA0107AA	2020	Poultry	PSU-5238
370	ESC_CC8524AA_AS	ESC_ZA0564AA	2022	Bovine	FSIS12210571
371	ESC_CC8894AA_AS	ESC_ZA0935AA	2021	Canine	ECOL-21-VL-ON-QC-0002
372	ESC_CC9062AA_AS	ESC_ZA1137AA	2022	Human	2022QW-00041
373	ESC_CC8470AA_AS	ESC_ZA1142AA	2021	Water/River	EK1201
374	ESC_CC8472AA_AS	ESC_ZA1146AA	2021	Water/River	EH1201
375	ESC_CC9112AA_AS	ESC_ZA1187AA	2022	Soil/Dust	PNUSAE098351
376	ESC_CC9359AA_AS	ESC_ZA1313AA	2019	Human	SMG010F1
377	ESC_DC0025AA_AS	ESC_ZA1830AA	2022	Swine	FSIS12210935
378	ESC_DC0339AA_AS	ESC_ZA2091AA	2021	Canine	ECOL-21-VL-WA-MO-0013
379	ESC_DC1836AA_AS	ESC_ZA3594AA	2017	Human	1803778
380	ESC_DC2046AA_AS	ESC_ZA3746AA	2021	Soil/Dust	PF5V1-WW5C_EC
381	ESC_DC2076AA_AS	ESC_ZA4061AA	2018	Human	EH-077
382	ESC_DC2643AA_AS	ESC_ZA4374AA	2017	Human	Microbial
383	ESC_DC3585AA_AS	ESC_ZA5141AA	2019	Human	M94205
384	ESC_DC3629AA_AS	ESC_ZA5185AA	2019	Human	M99625
385	ESC_DC3637AA_AS	ESC_ZA5193AA	2019	Human	M99068
386	ESC_DC3883AA_AS	ESC_ZA5745AA	2020	Water/River	LSI_149
387	ESC_DC4278AA_AS	ESC_ZA6142AA	2018	Human	M84015
388	ESC_DC4311AA_AS	ESC_ZA6175AA	2021	Human	M14309
389	ESC_EC3865AA_AS	ESC_ZA6510AA	2018	Canine	FIAR-599
390	ESC_EC4765AA_AS	ESC_ZA7472AA	2018	Human	906225009
391	ESC_DC5599AA_AS	ESC_ZA7507AA	2017	Human	Microbial
392	ESC_DC5965AA_AS	ESC_ZA7868AA	2020	Water/River	LSI_141
393	ESC_DC6098AA_AS	ESC_ZA8002AA	2017	Human	AMR-0091
394	ESC_DC6116AA_AS	ESC_ZA8020AA	2017	Human	Microbial
395	ESC_DC8742AA_AS	ESC_AB0475AA	2020	Poultry	CVM N20EC3483
396	ESC_DC9315AA_AS	ESC_AB1158AA	2022	Poultry	22CA03GT08UCD-EC
397	ESC_DC9834AA_AS	ESC_AB1742AA	2022	Poultry	22TX05GT02-EC
398	ESC_EC0348AA_AS	ESC_AB2261AA	2012	Human	IAL4994
399	ESC_EC0744AA_AS	ESC_AB2653AA	2005	Human	UZB062
400	ESC_EC1039AA_AS	ESC_AB2948AA	2022	Canine	14848-22
401	ESC_EC1048AA_AS	ESC_AB2957AA	2021	Feline	57891-21
402	ESC_EC1867AA_AS	ESC_AB3072AA	2022	Human	1656217
403	ESC_EC5597AA_AS	ESC_AB5983AA	2011	Bovine	IMT44686
404	ESC_EC5612AA_AS	ESC_AB5998AA	2010	Swine	IMT44671
405	ESC_EC6109AA_AS	ESC_AB6494AA	2013	Canine	34355_S30
406	ESC_EC6135AA_AS	ESC_AB6520AA	2012	Equine	32741_S6
407	ESC_EC6190AA_AS	ESC_AB6575AA	2009	Bovine	22570_S21
408	ESC_EC6233AA_AS	ESC_AB6618AA	2016	Bovine	J109
409	ESC_EC6244AA_AS	ESC_AB6629AA	2014	Bovine	J098
410	ESC_EC6406AA_AS	ESC_AB6781AA	2016	Poultry	N17-03348
411	ESC_EC6832AA_AS	ESC_AB7207AA	2014	Poultry	N16-00883
412	ESC_GC6805AA_AS	ESC_AB9186AA	2021	Environment	UCBerkRS1436
413	ESC_FC6426AA_AS	ESC_AB9273AA	2021	Environment	UCBerktjj362
414	ESC_EC9303AA_AS	ESC_AB9291AA	2021	Environment	UCBerktjj228
415	ESC_EC9334AA_AS	ESC_AB9322AA	2021	Canine	UCBerkS3
416	ESC_EC9378AA_AS	ESC_AB9366AA	2021	Environment	UCBerkRS2515
417	ESC_EC9379AA_AS	ESC_AB9367AA	2021	Environment	UCBerkRS2514
418	ESC_EC9380AA_AS	ESC_AB9368AA	2021	Environment	UCBerkRS2513
419	ESC_EC9452AA_AS	ESC_AB9440AA	2021	Environment	UCBerkRS1432
420	ESC_EC9649AA_AS	ESC_AB9621AA	2021	Environment	UCBerkRS2544
421	ESC_EC9664AA_AS	ESC_AB9636AA	2021	Environment	UCBerkRS2501
422	ESC_EC9667AA_AS	ESC_AB9639AA	2021	Environment	UCBerkRS2498
423	ESC_EC9709AA_AS	ESC_AB9681AA	2021	Environment	UCBerkRS1482
424	ESC_FC0041AA_AS	ESC_BB0011AA	2018	Canine	UCBerkRS1071
425	ESC_FC0043AA_AS	ESC_BB0013AA	2018	Canine	UCBerkRS1069
426	ESC_FC0044AA_AS	ESC_BB0014AA	2018	Canine	UCBerkRS1068
427	ESC_FC0047AA_AS	ESC_BB0017AA	2018	Canine	UCBerkRS1065
428	ESC_FC0049AA_AS	ESC_BB0019AA	2018	Canine	UCBerkRS1064
429	ESC_FC0332AA_AS	ESC_BB0053AA	2021	Canine	UCBerkPP10
430	ESC_FC0352AA_AS	ESC_BB0073AA	2021	Human	UCBerkN11
431	ESC_FC0401AA_AS	ESC_BB0122AA	2021	Canine	UCBerkJJ5
432	ESC_FC0408AA_AS	ESC_BB0129AA	2021	Human	UCBerkJJ2
433	ESC_FC0537AA_AS	ESC_BB0258AA	2018	Canine	UCBerkRS1079
434	ESC_FC0576AA_AS	ESC_BB0287AA	2021	Human	UCBerkB21
435	ESC_FC0584AA_AS	ESC_BB0295AA	2021	Canine	UCBerkRR6
436	ESC_FC0642AA_AS	ESC_BB0353AA	2021	Human	UCBerkOO1
437	ESC_FC0648AA_AS	ESC_BB0359AA	2021	Human	UCBerkO3
438	ESC_FC0749AA_AS	ESC_BB0460AA	2021	Human	UCBerk66
439	ESC_FC0894AA_AS	ESC_BB0603AA	2021	Human	UCBerkL15
440	ESC_FC1001AA_AS	ESC_BB0710AA	2021	Poultry	UCBerkCC1
441	ESC_EC9150AA_AS	ESC_BB1220AA	2020	Water/River	LSI_141
442	ESC_EC9156AA_AS	ESC_BB1226AA	2020	Water/River	LSI_149
443	ESC_FC1955AA_AS	ESC_BB2029AA	2022	Human	2022AS-000218
444	ESC_FC5770AA_AS	ESC_BB5209AA	2022	Human	20220592
445	ESC_GC7264AA_AS	ESC_BB5811AA	2020	Avian	ena-SAMPLE-TAB-11-07-2022-07:57:11:492-117889
446	ESC_FC6735AA_AS	ESC_BB5878AA	2011	Human	ECO008
447	ESC_FC7055AA_AS	ESC_BB6179AA	2019	Human	705053
448	ESC_FC8014AA_AS	ESC_BB6827AA	2020	Human	838026
449	ESC_FC8129AA_AS	ESC_BB6942AA	2020	Human	838324
450	ESC_FC9348AA_AS	ESC_BB7630AA	2020	Human	781713
451	ESC_FC9440AA_AS	ESC_BB7707AA	2020	Human	768065
452	ESC_FC9976AA_AS	ESC_BB8243AA	2020	Human	749241
453	ESC_GC8650AA_AS	ESC_BB8692AA	2022	Human	1713930
454	ESC_GC8712AA_AS	ESC_BB8894AA	2022	Human	1713928
455	ESC_GC1472AA_AS	ESC_BB9709AA	2019	Human	Extraintestinal pathogenic Escherichia coli
456	ESC_GC1758AA_AS	ESC_BB9995AA	2019	Human	Extraintestinal pathogenic Escherichia coli
457	ESC_GC2626AA_AS	ESC_CB0865AA	2021	Human	34355
458	ESC_GC2712AA_AS	ESC_CB0949AA	2021	Human	16-AB00406
459	ESC_GC2867AA_AS	ESC_CB1104AA	2021	Human	CNR93H4
460	ESC_GC2928AA_AS	ESC_CB1162AA	2021	Human	22570
461	ESC_GC3744AA_AS	ESC_CB1744AA	2022	Canine	ECOL-22-VL-LA-TX-0016
462	ESC_HC0978AA_AS	ESC_CB2563AA	2020	Human	DTU_2021_1002634_3_SI_PRY_ASU_LCPMC_007
463	ESC_HC1097AA_AS	ESC_CB2682AA	2020	Human	DTU_2021_1003197_1_SI_BGD_DHA_041
464	ESC_HC1152AA_AS	ESC_CB2737AA	2020	Human	DTU_2021_1001943_1_SI_NGA_ILE_007
465	ESC_HC1423AA_AS	ESC_CB3008AA	2020	Human	DTU_2020_1000679_1_SI_DNK_HVI_048
466	ESC_HC1577AA_AS	ESC_CB3158AA	2020	Human	DTU_2020_1000633_1_SI_SAU_A1Q_064
467	ESC_HC1607AA_AS	ESC_CB3188AA	2020	Human	DTU_2021_1002787_1_SI_PRY_ASU_CLPH_040
468	ESC_HC1651AA_AS	ESC_CB3232AA	2020	Human	DTU_2021_1002828_1_SI_PRY_CIU_FMNU_025
469	ESC_HC1671AA_AS	ESC_CB3252AA	2020	Human	DTU_2021_1002654_1_SI_PRY_ASU_LCPMC_027
470	ESC_GC6886AA_AS	ESC_CB4786AA	2022	Swine	22GA08PC01-EC
471	ESC_GC7316AA_AS	ESC_CB5175AA	2022	Bovine	FSIS12217025
472	ESC_GC8475AA_AS	ESC_CB6665AA	2017	Food	NMSU-AG46
473	ESC_HC0090AA_AS	ESC_CB8444AA	2022	Canine	ECOL-22-VL-SD-OK-0003
474	ESC_HC2984AA_AS	ESC_CB9689AA	2022	Canine	ECOL-22-VL-OH-GA-0009
475	ESC_HC3495AA_AS	ESC_DB0142AA	2019	Human	SAMEA111331490
476	ESC_HC3694AA_AS	ESC_DB0311AA	2019	Human	SAMEA111331321
477	ESC_HC3844AA_AS	ESC_DB0461AA	2020	Human	SAMEA111331171
478	ESC_HC3845AA_AS	ESC_DB0462AA	2020	Human	SAMEA111331170
479	ESC_HC5422AA_AS	ESC_DB2153AA	2019	Food	22-7-cip
480	ESC_HC5713AA_AS	ESC_DB2382AA	2022	Poultry	22TX06GT07-EC
481	ESC_HC6711AA_AS	ESC_DB3385AA	2022	Poultry	FSIS12218445
482	ESC_HC7278AA_AS	ESC_DB3969AA	2021	Canine	EC-Dog-AL36849PPY40204
483	ESC_HC7281AA_AS	ESC_DB3972AA	2021	Canine	EC-Dog-AL36849PPY40023
484	ESC_HC7334AA_AS	ESC_DB4025AA	2021	Equine	EC-Horse-FL34741PPY40062
485	ESC_HC7352AA_AS	ESC_DB4043AA	2021	Canine	EC-Dog-GA30602PPY40046
486	ESC_HC7397AA_AS	ESC_DB4088AA	2020	Human	60423
487	ESC_HC7872AA_AS	ESC_DB4564AA	2017	Food	AG 46
488	ESC_HC8457AA_AS	ESC_DB5141AA	2022	Bovine	FSIS12318722
489	ESC_HC8787AA_AS	ESC_DB5466AA	2020	Poultry	UMNPP882
490	ESC_HC9321AA_AS	ESC_DB5795AA	2018	Human	161 E6
491	ESC_HC9352AA_AS	ESC_DB5808AA	2018	Human	EH026
492	ESC_IC0604AA_AS	ESC_DB7171AA	2018	Water/River	KW21
493	ESC_IC0627AA_AS	ESC_DB7194AA	2018	Avian	KS22
494	ESC_IC3792AA_AS	ESC_DB9820AA	2019	Avian	2190A1
495	ESC_IC5345AA_AS	ESC_EB1014AA	2022	Food	PNUSAE130231
496	ESC_IC6135AA_AS	ESC_EB1716AA	2022	Canine	ECOL-22-VL-LA-TX-0041
497	ESC_IC6432AA_AS	ESC_EB2030AA	2023	Bovine	FSIS12320821
498	ESC_JC6775AA_AS	ESC_EB2335AA	2020	Human	GL20
499	ESC_IC6750AA_AS	ESC_EB2375AA	2022	Canine	ECOL-22-VL-SD-NC-0027
500	ESC_IC7206AA_AS	ESC_EB2792AA	2023	Human	2023GN-00219
501	ESC_IC7813AA_AS	ESC_EB3522AA	2022	Food	PNUSAE132025
502	ESC_JC0435AA_AS	ESC_EB6853AA	2023	Human	SHZH6
503	ESC_JC2363AA_AS	ESC_EB8672AA	2019	Human	JBCGACB-19-0085
504	ESC_JC3118AA_AS	ESC_EB9427AA	2019	Human	JBBDAGD-19-0004
505	ESC_JC3415AA_AS	ESC_EB9722AA	2019	Human	JBAJAAH-19-0041
506	ESC_JC4308AA_AS	ESC_FB0608AA	2019	Human	JBEAACG-19-0026
507	ESC_JC4633AA_AS	ESC_FB1119AA	2022	Human	Colony-348
508	ESC_JC4678AA_AS	ESC_FB1163AA	2018	Food	T4
509	ESC_JC5547AA_AS	ESC_FB1672AA	2020	Swine	ADRDL-4501
510	ESC_JC5559AA_AS	ESC_FB1684AA	2020	Swine	ADRDL-4490
511	ESC_JC5571AA_AS	ESC_FB1696AA	2020	Swine	ADRDL-4479
512	ESC_JC5876AA_AS	ESC_FB1988AA	2023	Human	2023GN-00265
513	ESC_JC7016AA_AS	ESC_FB2730AA	2019	Environment	UAE88
514	ESC_JC7041AA_AS	ESC_FB2755AA	2019	Environment	UAE351
515	ESC_JC7043AA_AS	ESC_FB2757AA	2019	Environment	UAE222
516	ESC_JC7047AA_AS	ESC_FB2761AA	2019	Environment	UAE352
517	ESC_JC7062AA_AS	ESC_FB2776AA	2019	Environment	UAE353
518	ESC_JC7076AA_AS	ESC_FB2789AA	2019	Environment	MIA541
519	ESC_JC7241AA_AS	ESC_FB2951AA	2021	Canine	34292-21
520	ESC_JC7242AA_AS	ESC_FB2952AA	2021	Feline	34811-21
521	ESC_JC7261AA_AS	ESC_FB2971AA	2021	Feline	51835-21
522	ESC_JC7280AA_AS	ESC_FB2990AA	2022	Canine	172725
523	ESC_JC7604AA_AS	ESC_FB3302AA	2023	Plant	ECV-20
524	ESC_JC8462AA_AS	ESC_FB4097AA	2017	Human	EC2512
525	ESC_JC8915AA_AS	ESC_FB4451AA	2020	Human	6095
526	ESC_JC8826AA_AS	ESC_FB4452AA	2020	Human	5758
527	ESC_JC8827AA_AS	ESC_FB4453AA	2018	Human	3349
528	ESC_JC8828AA_AS	ESC_FB4454AA	2016	Human	1618
529	ESC_JC9142AA_AS	ESC_FB4634AA	2021	Wild Animal	46C37 CE
530	ESC_KC1206AA_AS	ESC_FB6080AA	2019	Human	224
531	ESC_KC0990AA_AS	ESC_FB6098AA	2017	Human	224
532	ESC_KC1017AA_AS	ESC_FB6125AA	2019	Human	224
533	ESC_KC1092AA_AS	ESC_FB6200AA	2019	Human	224
534	ESC_KC1456AA_AS	ESC_FB6550AA	2022	Deer (Cervidae)	OV1730-HT_Ec
535	ESC_KC1477AA_AS	ESC_FB6568AA	2021	Deer (Cervidae)	OV1572-LT_Ec
536	ESC_KC1495AA_AS	ESC_FB6586AA	2021	Deer (Cervidae)	OV1492-LP_Ec
537	ESC_KC1777AA_AS	ESC_FB6870AA	2023	Human	Escherichia_coli_2023CK-00756
538	ESC_KC2893AA_AS	ESC_FB7989AA	2023	Human	2023AS-000260
539	ESC_KC3350AA_AS	ESC_FB8431AA	2023	Canine	NJDA-WGS-195
540	ESC_KC3742AA_AS	ESC_FB8819AA	2022	Shellfish	221310B
541	ESC_KC4009AA_AS	ESC_FB9073AA	2023	Swine	FSIS12323200
542	ESC_KC4043AA_AS	ESC_FB9133AA	2021	Animal-related	RJWEcMCR-1-BAU
543	ESC_KC4745AA_AS	ESC_FB9841AA	2019	Human	NICD_CHARM_0014
544	ESC_KC5393AA_AS	ESC_GB0472AA	2018	Fish	CF24E
545	ESC_KC6271AA_AS	ESC_GB1377AA	2018	Human	Isolate 87Clu
546	ESC_KC6966AA_AS	ESC_GB2064AA	2012	Swine	78_CN_04_B32_M3_C8_P2
547	ESC_KC7952AA_AS	ESC_GB3025AA	2012	Human	FMC_UTI_01905
548	ESC_LC0105AA_AS	ESC_GB5140AA	2017	Avian	Escherichia coli 47C
549	ESC_LC0134AA_AS	ESC_GB5169AA	2021	Bovine	EC-Cow-SD57007PPY40066
550	ESC_LC0344AA_AS	ESC_GB5316AA	2023	Poultry	23MA07CB04-EC
551	ESC_LC0401AA_AS	ESC_GB5373AA	2022	Canine	ECOL-22-VL-WA-IL-0011
552	ESC_LC0477AA_AS	ESC_GB5449AA	2023	Bovine	FSIS12323957
553	ESC_LC0488AA_AS	ESC_GB5460AA	2019	Human	23
554	ESC_LC0912AA_AS	ESC_GB5974AA	2023	Water/River	WWE0000170_1
555	ESC_LC1045AA_AS	ESC_GB6101AA	2021	Canine	EC-Dog-CO80526PPY40271
556	ESC_LC3810AA_AS	ESC_GB8889AA	2023	Canine	G2304448
557	ESC_LC4129AA_AS	ESC_GB9180AA	2019	Human	SAMEA112797341
558	ESC_LC5115AA_AS	ESC_HB0164AA	2023	Swine	FSIS12324483
559	ESC_MC1342AA_AS	ESC_HB0720AA	2018	Poultry	SAMEA113970987
560	ESC_LC6096AA_AS	ESC_HB1018AA	2014	Bovine	ARS-CC9801
561	ESC_LC6432AA_AS	ESC_HB1482AA	2015	Poultry	FLAG-89337
562	ESC_LC6439AA_AS	ESC_HB1489AA	2015	Poultry	FLAG-89328
563	ESC_LC6899AA_AS	ESC_HB1939AA	2022	Canine	ECOL-22-VL-OH-OSU-0034
564	ESC_LC7884AA_AS	ESC_HB2866AA	2023	Human	2023QG-00141
565	ESC_LC9418AA_AS	ESC_HB4320AA	2015	Human	D 218
566	ESC_LC9613AA_AS	ESC_HB4549AA	2015	Human	D 36
567	ESC_MC0221AA_AS	ESC_HB5077AA	2023	Human	2023JQ-00502
568	ESC_MC5213AA_AS	ESC_HB5180AA	2023	Canine	ECOL-23-VL-LA-PA-RYAN-0016
569	ESC_MC0681AA_AS	ESC_HB5544AA	2020	Canine	coli
570	ESC_MC0936AA_AS	ESC_HB5788AA	2023	Human	2023BB-00127
571	ESC_MC1076AA_AS	ESC_HB5877AA	2023	Human	2023DK-00303
572	ESC_MC1170AA_AS	ESC_HB5973AA	2022	Water/River	10239990
573	ESC_MC3457AA_AS	ESC_HB7745AA	2010	Swine	2010_EC6
574	ESC_MC3791AA_AS	ESC_HB8074AA	2018	Feline	Not provided
575	ESC_MC3992AA_AS	ESC_HB8717AA	2023	Human	PL-NIZP-Ecol-AMR2-23-178
576	ESC_MC4667AA_AS	ESC_HB9015AA	2023	Human	2023AS-000295
577	ESC_MC5327AA_AS	ESC_HB9670AA	2023	Canine	ECOL-23-VL-SD-NC-0024
578	ESC_MC5605AA_AS	ESC_HB9948AA	2023	Bovine	FSIS12326274
579	ESC_MC5671AA_AS	ESC_IB0014AA	2020	Livestock	56810
580	ESC_NC0832AA_AS	ESC_IB0069AA	2020	Livestock	56966
581	ESC_MC7529AA_AS	ESC_IB1882AA	2015	Swine	ExPEC_A347
582	ESC_MC7748AA_AS	ESC_IB2099AA	2016	Swine	ExPEC_A296
583	ESC_MC7842AA_AS	ESC_IB2193AA	2016	Swine	ExPEC_A473
584	ESC_MC7908AA_AS	ESC_IB2259AA	2016	Swine	ExPEC_A329
585	ESC_MC8365AA_AS	ESC_IB2696AA	2023	Human	2023HL-01092
586	ESC_NC4370AA_AS	ESC_IB3527AA	2021	Human	FFMG-259-2-21
587	ESC_MC9554AA_AS	ESC_IB3772AA	2021	Human	FFDD-594618
588	ESC_MC9690AA_AS	ESC_IB3906AA	2023	Human	HU356
589	ESC_MC9968AA_AS	ESC_IB4162AA	2023	Canine	49519-23
590	ESC_MC9969AA_AS	ESC_IB4163AA	2023	Canine	49483-23_EC
591	ESC_MC9976AA_AS	ESC_IB4170AA	2022	Bovine	EC-Horse-CO80526PPY50219
592	ESC_NC1394AA_AS	ESC_IB5472AA	2018	Human	LS20181498
593	ESC_NC1495AA_AS	ESC_IB5572AA	2023	Poultry	23SD12CB01-EC
594	ESC_NC1762AA_AS	ESC_IB5878AA	2023	Bovine	EC-Cow-PA17110CY230001
595	ESC_NC2132AA_AS	ESC_IB6249AA	2024	Human	Ec_485156-1
596	ESC_NC2133AA_AS	ESC_IB6250AA	2024	Human	Ec_485156-2
597	ESC_NC2149AA_AS	ESC_IB6266AA	2023	Canine	ECOL-23-VL-SD-NC-0032
598	ESC_NC2552AA_AS	ESC_IB6660AA	2022	Canine	EC-Dog-CO80526PPY50074
599	ESC_NC2590AA_AS	ESC_IB6698AA	2023	Canine	EC-Dog-LA70803CY230011
600	ESC_NC2833AA_AS	ESC_IB6987AA	2023	Human	20231009
601	ESC_NC3259AA_AS	ESC_IB7512AA	2023	Human	2024HL-00134
602	ESC_NC6243AA_AS	ESC_IB9604AA	2023	Canine	64110-23
603	ESC_NC7580AA_AS	ESC_JB0869AA	2024	Poultry	24SD02GT04-EC
604	ESC_NC7783AA_AS	ESC_JB1177AA	2022	Bovine	EC-Cow-SD57007PPY50066
605	ESC_NC7842AA_AS	ESC_JB1219AA	2022	Equine	EC-Horse-AL36849PPY50109
606	ESC_NC8141AA_AS	ESC_JB1520AA	2022	Canine	EC-Dog-GA30602PPY50053
607	ESC_NC9088AA_AS	ESC_JB2265AA	2022	Canine	EC-Dog-TX77840PPY50008
608	ESC_OC1763AA_AS	ESC_JB4834AA	2024	Human	2024HL-00373
609	ESC_OC1766AA_AS	ESC_JB4837AA	2024	Human	2024HL-00356
610	ESC_OC3319AA_AS	ESC_JB6315AA	2024	Human	2024HL-00391
611	ESC_OC3643AA_AS	ESC_JB6615AA	2023	Canine	ECOL-23-VL-ON-ON-0043
612	ESC_OC3854AA_AS	ESC_JB6818AA	2024	Human	20240078
613	ESC_OC4668AA_AS	ESC_JB7612AA	2019	Human	AUSMDU00035563
614	ESC_OC4775AA_AS	ESC_JB7744AA	2018	Human	ECO-POL-6
615	ESC_OC5136AA_AS	ESC_JB8122AA	2019	Bovine	BCW12016
616	ESC_OC5213AA_AS	ESC_JB8199AA	2019	Bovine	BCW12053
617	ESC_OC5610AA_AS	ESC_JB8584AA	2023	Bovine	EC-Horse-WA99164CY230002
618	ESC_OC6689AA_AS	ESC_JB9663AA	2024	Human	2024HL-00473
619	ESC_OC8615AA_AS	ESC_KB1417AA	2019	Human	ARCH-BD-0585
620	ESC_OC8748AA_AS	ESC_KB1538AA	2019	Human	ARCH-BD-0647
621	ESC_OC8955AA_AS	ESC_KB1745AA	2019	Human	ARCH-BD-0288
622	ESC_PC1413AA_AS	ESC_KB4215AA	2023	Human	1218155
623	ESC_PC1724AA_AS	ESC_KB4526AA	2023	Human	1214662
624	ESC_PC1826AA_AS	ESC_KB4628AA	2023	Human	1211913
625	ESC_PC2396AA_AS	ESC_KB5189AA	2024	Canine	ECOL-24-VL-SD-NC-0009
626	ESC_PC2538AA_AS	ESC_KB5331AA	2023	Human	1195463
627	ESC_PC4019AA_AS	ESC_KB6801AA	2015	Human	Escherichia coli
628	ESC_PC6450AA_AS	ESC_KB9227AA	2019	Human	A36287
629	ESC_PC6474AA_AS	ESC_KB9251AA	2017	Wild Animal	UECR10A
630	ESC_PC6656AA_AS	ESC_KB9421AA	2022	Human	EC9
631	ESC_PC6660AA_AS	ESC_KB9425AA	2022	Human	EC9
632	ESC_PC8213AA_AS	ESC_LB1040AA	2024	Feline	EC-Cat-WI53706CY240004
633	ESC_PC9334AA_AS	ESC_LB1869AA	2019	Human	ARCH-BD-1444
634	ESC_PC9273AA_AS	ESC_LB1930AA	2019	Human	ARCH-BD-1267
635	ESC_PC9208AA_AS	ESC_LB1995AA	2019	Human	ARCH-BD-1038
636	ESC_PC9994AA_AS	ESC_LB2706AA	2024	Canine	ECOL-24-VL-SD-OK-0004
637	ESC_RC8308AA_AS	ESC_LB3375AA	2019	Human	SAMEA114783690
638	ESC_RC8751AA_AS	ESC_LB5107AA	2017	Human	SAMEA115765521
639	ESC_RC7427AA_AS	ESC_LB5212AA	2016	Human	SAMEA115765655
640	ESC_RC7935AA_AS	ESC_LB5785AA	2018	Human	2400118
641	ESC_RC8047AA_AS	ESC_LB5954AA	2017	Human	SAMEA13657365
642	ESC_RC8060AA_AS	ESC_LB5967AA	2017	Human	ECO 17
643	ESC_QC4107AA_AS	ESC_LB6875AA	2023	Soil/Dust	AKS3GF
644	ESC_QC4105AA_AS	ESC_LB6877AA	2023	Soil/Dust	AKS1GF
645	ESC_QC4616AA_AS	ESC_LB7707AA	2024	Human	2024QW-00117
646	ESC_SC2093AA_AS	ESC_LB9306AA	2021	Human	FFMG-453-11-21
647	ESC_SC2157AA_AS	ESC_LB9370AA	2021	Human	FFMG-648-08-21-B
648	ESC_SC2179AA_AS	ESC_LB9392AA	2021	Human	FFMG-648-08-21-A
649	ESC_QC6373AA_AS	ESC_LB9410AA	2024	Food	Ec_T19-4
650	ESC_SC2854AA_AS	ESC_MB1664AA	2018	Poultry	ZTA18_01386EB1
651	ESC_SC2894AA_AS	ESC_MB1705AA	2018	Poultry	ESBL20015_18
652	ESC_SC4603AA_AS	ESC_MB3088AA	2015	Human	AWGS160012
653	ESC_RC1844AA_AS	ESC_MB4651AA	2023	Canine	ECOL-23-VL-NY-NCR-0025
654	ESC_RC2333AA_AS	ESC_MB5134AA	2024	Poultry	24SD07GT01-EC
655	ESC_RC2500AA_AS	ESC_MB5286AA	2024	Poultry	24KS04GT02-EC
656	ESC_RC2504AA_AS	ESC_MB5290AA	2024	Poultry	24KS05GT03-EC
657	ESC_RC2617AA_AS	ESC_MB5403AA	2023	Pudu puda	Pudu1623blood
658	ESC_RC2648AA_AS	ESC_MB5404AA	2023	Pudu puda	Pudu1623Herida
659	ESC_RC3425AA_AS	ESC_MB6224AA	2023	Canine	ECOL-23-VL-NY-GA-0032
660	ESC_RC3716AA_AS	ESC_MB6508AA	2024	Canine	30833-24
661	ESC_SC8660AA_AS	ESC_MB9277AA	2023	Human	S.10.23.Ec
662	ESC_SC8667AA_AS	ESC_MB9284AA	2023	Human	S.12.23.Ec
663	ESC_SC8670AA_AS	ESC_MB9287AA	2023	Human	S.60.23.Ec
664	ESC_SC6096AA_AS	ESC_NB2287AA	2024	Human	2024HL-01068
665	ESC_SC6583AA_AS	ESC_NB2725AA	2023	Water/River	SENASICA_EC_1-CA1-02
666	ESC_SC8560AA_AS	ESC_NB4156AA	2024	Human	2024QW-00174
667	ESC_TC0693AA_AS	ESC_NB5698AA	2019	Human	2022GL-00222
668	ESC_TC1030AA_AS	ESC_NB5968AA	2023	Livestock	E206
669	ESC_TC3026AA_AS	ESC_NB6979AA	2024	Human	2024DM-00029
670	ESC_TC5388AA_AS	ESC_NB9211AA	2024	Human	PNUSAE201062
671	ESC_TC7422AA_AS	ESC_OB1231AA	2024	Poultry	PNUSAE201219
672	ESC_TC7738AA_AS	ESC_OB1536AA	2011	Human	ESC_IB9143AA
673	ESC_TC7750AA_AS	ESC_OB1548AA	2011	Wild Animal	ESC_IB9070AA
674	ESC_TC7800AA_AS	ESC_OB1598AA	2011	Poultry	ESC_IB9147AA
675	ESC_TC9632AA_AS	ESC_OB3203AA	2024	Bovine	FSIS12432768
676	ESC_TC9715AA_AS	ESC_OB3286AA	2023	Bovine	FSIS12432720
677	ESC_UC1023AA_AS	ESC_OB4405AA	2022	Human	OH1623
678	ESC_UC3254AA_AS	ESC_OB8359AA	2021	Poultry	A81
679	ESC_UC3407AA_AS	ESC_OB8487AA	2021	Poultry	A7
680	ESC_UC6059AA_AS	ESC_PB1216AA	2024	Bovine	FSIS12433465
681	ESC_UC6404AA_AS	ESC_PB1557AA	2024	Human	EC01482
682	ESC_UC6451AA_AS	ESC_PB1604AA	2024	Human	EC01529
683	ESC_UC6560AA_AS	ESC_PB1695AA	2024	Swine	FSIS12433360
684	ESC_UC6575AA_AS	ESC_PB1710AA	2024	Bovine	FSIS12433349
685	ESC_UC7549AA_AS	ESC_PB2516AA	2024	Canine	ECOL-24-VL-LA-KY-0010
686	ESC_UC8424AA_AS	ESC_PB3391AA	2023	Bovine	20231155
687	ESC_UC8761AA_AS	ESC_PB3650AA	2024	Canine	57988-24
688	ESC_VC2690AA_AS	ESC_PB5847AA	2016	Human	162322TM1
689	ESC_VC2808AA_AS	ESC_PB5983AA	2024	Human	2024JQ-00324
690	ESC_VC3474AA_AS	ESC_PB6637AA	2023	Canine	ECOL-23-VL-WA-VA-0008
691	ESC_VC5222AA_AS	ESC_PB8096AA	2022	Water/River	SAMD00876533
692	ESC_VC5225AA_AS	ESC_PB8099AA	2022	Water/River	SAMD00876530
693	ESC_VC5242AA_AS	ESC_PB8463AA	2025	Human	PNUSAE204760
694	ESC_VC5310AA_AS	ESC_PB8538AA	2024	Ovine/Goat (Caprinae)	24IN11LB03-L-EC1
695	ESC_VC5575AA_AS	ESC_PB8805AA	2024	Poultry	24KS09CG01-EC
696	ESC_VC5755AA_AS	ESC_PB8963AA	2024	Human	2025HL-00003
697	ESC_VC8940AA_AS	ESC_QB1286AA	2019	Human	SCL4427
698	ESC_VC9092AA_AS	ESC_QB1472AA	2024	Water/River	NS_5
699	ESC_VC9285AA_AS	ESC_QB1642AA	2024	Water/River	NS_5.1
700	ESC_VC9854AA_AS	ESC_QB2172AA	2025	Bovine	FSIS12534926
701	ESC_WC0687AA_AS	ESC_QB2803AA	2025	Swine	FSIS12535151
702	ESC_WC1481AA_AS	ESC_QB3597AA	2024	Human	AMR02622
703	ESC_WC1607AA_AS	ESC_QB3723AA	2024	Human	2401G0053
704	ESC_WC1608AA_AS	ESC_QB3724AA	2024	Human	2401G0161
705	ESC_WC4723AA_AS	ESC_QB6619AA	2025	Human	PNUSAE206314
706	ESC_XC2521AA_AS	ESC_QB6637AA	2024	Swine	EC-Pig-NY14853CY240040
707	ESC_WC4757AA_AS	ESC_QB6655AA	2023	Equine	EC-Horse-AL36849CY240033
708	ESC_WC4762AA_AS	ESC_QB6660AA	2024	Canine	EC-Dog-NE68583CY240069
709	ESC_WC4781AA_AS	ESC_QB6679AA	2024	Bovine	EC-Cow-NE68583CY240136
710	ESC_WC4794AA_AS	ESC_QB6692AA	2024	Poultry	EC-Chicken-NY14853CY240042
711	ESC_WC5192AA_AS	ESC_QB6858AA	2025	Poultry	FSIS12535605
712	ESC_WC6733AA_AS	ESC_QB8230AA	2022	Bovine	R37
713	ESC_WC6735AA_AS	ESC_QB8232AA	2022	Bovine	B52
714	ESC_WC6894AA_AS	ESC_QB8447AA	2023	Human	DDA_Cy_026
715	ESC_WC7306AA_AS	ESC_QB8738AA	2025	Water/River	GT25-0223
716	ESC_WC7358AA_AS	ESC_QB8793AA	2024	Human	coli
717	ESC_XC7048AA_AS	ESC_QB9323AA	2022	Poultry	A022
718	ESC_XC7088AA_AS	ESC_QB9363AA	2022	Poultry	A071
719	ESC_XC7114AA_AS	ESC_QB9389AA	2022	ND/Others	E135
720	ESC_WC8131AA_AS	ESC_QB9499AA	2017	Food	3-12-ChFE1
721	ESC_WC8257AA_AS	ESC_QB9618AA	2017	Food	6-10-ChFE1_S56
722	ESC_WC9040AA_AS	ESC_RB0306AA	2025	Poultry	25TN03GT04-EC
723	ESC_WC9051AA_AS	ESC_RB0317AA	2025	Human	2025DU-00128
724	ESC_WC9085AA_AS	ESC_RB0358AA	2019	Human	Ec_E119
725	ESC_WC9473AA_AS	ESC_RB0737AA	2018	Human	RIVM_C035532
726	ESC_WC9484AA_AS	ESC_RB0748AA	2018	Human	RIVM_C035516
727	ESC_WC9504AA_AS	ESC_RB0768AA	2018	Human	RIVM_C035496
728	ESC_WC9553AA_AS	ESC_RB0817AA	2020	Human	RIVM_C036600
729	ESC_WC9568AA_AS	ESC_RB0832AA	2020	Human	RIVM_C034168
730	ESC_XC3483AA_AS	ESC_RB4463AA	2022	Human	E746
731	ESC_XC3635AA_AS	ESC_RB4640AA	2025	Human	2025XX-00017
732	ESC_XC5190AA_AS	ESC_RB6145AA	2025	Human	2025DU-00139
733	ESC_XC5402AA_AS	ESC_RB6282AA	2025	Human	2025QW-00136
734	ESC_XC6484AA_AS	ESC_RB7355AA	2019	Swine	EC-PM-120
735	ESC_XC7914AA_AS	ESC_RB8611AA	2022	Canine	A10CIP1
736	ESC_XC7924AA_AS	ESC_RB8621AA	2022	Canine	A9CIP1
737	ESC_XC7997AA_AS	ESC_RB8694AA	2024	Canine	EC-Dog-AL36849CY240193
