# Supplementary material for: Genomic Investigation of Bacterial Co-Infection in Southern Pudu (Pudu puda) with Fatal Outcome: Application of Forensic Microbiology in Wildlife Impacted by Anthropogenic Disasters
Source: Animals (Basel). 2025 Aug 20;15(16):2435. doi: 10.3390/ani15162435 (PMC12382652; doi:10.3390/ani15162435)
Supplement: Supplementary file 1 [file animals-15-02435-s001.zip › animals-3783156-supplementary/Supplementary Table S3.xlsx]

## Sheet: main.snp_matrix
Supplementary Table S3. Matrix of SNP-based phylogeny analysis of closely related genome assemblies of Escherichia coli ST224.
STRAIN	ID	ESC_KB1866AA_AS	ESC_KB1870AA_AS	ESC_KB1928AA_AS	ESC_KB1929AA_AS	ESC_LC1045AA_AS	ESC_MC8365AA_AS	ESC_MC9976AA_AS	ESC_NB3435AA_AS	ESC_XC2521AA_AS	ESC_RC2648AA_AS	ESC_RC2617AA_AS
H1CD1_t2	ESC_KB1866AA_AS	0	10	6	9	52	40	27	16	18	27	24
C17	ESC_KB1870AA_AS	10	0	8	7	54	44	27	22	22	27	28
H2O2_t1	ESC_KB1928AA_AS	6	8	0	9	52	42	27	20	22	27	28
s7	ESC_KB1929AA_AS	9	7	9	0	55	45	28	23	23	28	31
EC-Dog-CO80526PPY40271	ESC_LC1045AA_AS	52	54	52	55	0	76	61	54	56	61	62
2023HL-01092	ESC_MC8365AA_AS	40	44	42	45	76	0	51	42	44	45	44
EC-Horse-CO80526PPY50219	ESC_MC9976AA_AS	27	27	27	28	61	51	0	29	29	34	37
P32P1	ESC_NB3435AA_AS	16	22	20	23	54	42	29	0	20	29	26
EC-Pig-NY14853CY240040	ESC_XC2521AA_AS	18	22	22	23	56	44	29	20	0	29	28
MVL-11-23	ESC_RC2648AA_AS	27	27	27	28	61	45	34	29	29	0	5
MVL-123-23	ESC_RC2617AA_AS	24	28	28	31	62	44	37	26	28	5	0
	min: 5 max: 76
